# Supplementary material for: Can AI-Based Video Analysis Help Evaluate the Performance of the Items in the Bayley Scales of Infant Development?
Source: Children (Basel). 2025 Feb 25;12(3):276. doi: 10.3390/children12030276 (PMC11941028; doi:10.3390/children12030276)
Supplement: Supplementary file 1 [file children-12-00276-s001.zip]

Archive with 1 entries (1 files):
- children-3442538-supplementary.pdf
